# Supplementary material for: Assembling Surface Linker Chemistry with Minimization of Non-Specific Adsorption on Biosensor Materials
Source: Materials (Basel). 2021 Jan 19;14(2):472. doi: 10.3390/ma14020472 (PMC7835736; doi:10.3390/ma14020472)
Supplement: Supplementary file 1 [file materials-14-00472-s001.zip]

Archive with 1 entries (1 files):
- materials-1061115-supplementary.pdf
